# Supplementary material for: Pseudomonas fluorescens Complex and Its Intrinsic, Adaptive, and Acquired Antimicrobial Resistance Mechanisms in Pristine and Human-Impacted Sites
Source: Antibiotics (Basel). 2022 Jul 22;11(8):985. doi: 10.3390/antibiotics11080985 (PMC9331890; doi:10.3390/antibiotics11080985)
Supplement: Supplementary file 1 [file antibiotics-11-00985-s001.zip]

Archive with 2 entries (2 files):
- dDDH_Figure S1.pdf
- dDDH_Table_S1.xlsx
